# Supplementary material for: Comparative Analysis of Gut Microbiomes in Laboratory Chinchillas, Ferrets, and Marmots: Implications for Pathogen Infection Research
Source: Microorganisms. 2024 Mar 24;12(4):646. doi: 10.3390/microorganisms12040646 (PMC11051751; doi:10.3390/microorganisms12040646)
Supplement: Supplementary file 1 [file microorganisms-12-00646-s001.zip]

Archive with 4 entries (3 files):
- supplementary materials/
- supplementary materials/Supplementary figures.docx
- supplementary materials/Table S1.docx
- supplementary materials/Table S2.docx
